# Supplementary material for: CRISPR/Cas9-mediated reversibly immortalized mouse bone marrow stromal stem cells (BMSCs) retain multipotent features of mesenchymal stem cells (MSCs)
Source: Oncotarget. 2017 Dec 5;8(67):111847–65. doi: 10.18632/oncotarget.22915 (PMC5762364; doi:10.18632/oncotarget.22915)
Supplement: Supplementary file 2 [file oncotarget-08-111847-s002.xlsx]

## Sheet: Suppl Table 1
Supplementary Table 1: List of PCR and Cloning Primers
Sequence	Use
TTGGTTCTACAGGCTCTGCTG	SV40 T antigen CDS Fwd-1
CCTGCAGTGTTTTAGGCACAC	SV40 T antigen CDS Rev-1
cACTAGTgaattcCTCGAGaggcctGCGGCCGCgttt	Oligo cassette for pCas9GR
aaacGCGGCCGCaggcctCTCGAGgaattcACTAGTgcatg	Oligo cassette for pCas9GR
CACCGAAGATGGGCGGGAGTCTTC	Rosa26 sgRNA-2 top (BbsI site)
AAACGAAGACTCCCGCCCATCTTC	Rosa26 sgRNA-2 bottom (BbsI site)
ACTGGAGTTGCAGATCACGCG	Rosa26 sgRNA-1 top (BsmI site)
CGTGATCTGCAACTCCAGTCG	Rosa26 sgRNA-1 bottom (BsmI site)
gaaGAATTCggggtgaggcgagctggacgtgcgggc	Rosa26 LA Fwd w/EcoRI
aggAGGCCTgaagagggggaagggattctcccaggc	Rosa26 LA Rev w/StuI
acgACGCGTgcaggcttaaaggctaacctggtgtg	Rosa26 RA Fwd w/MluI
atcATCGATtgaaaattaaggatcaaggcaaaggatc	Rosa26 RA Rev w/ BspDI
TCTCTAGAAAGTATAGGAACTTCagatctTTAAaccaccATGGATAAAGTTTTAAACAGAGAGGAATC	HDR-LA-TAg Fwd
gtcgccggccagcttcagcagggcgtagttggtgcactggccggagccgcgcttggcgcgAGGTTCAGGGGGAGGTGTGGGAGGTTTTTT	T-Ag-T2A Rev
gtgcaccaactacgccctgctgaagctggccggcgacgtggagtccaaccccggccccATGAAAAAGCCTGAACTCACCGCGACGTC	T2A-Hygro Fwd
CAGATGGCTGGCAACTAGAAGGCACAGTCGAGGctaCGGACGAGTGCTGGGGCGTCGGTTTCCAC	Hygro-HDR-RA Rev
gccatcacgatggccgcaataaaatatc	G418/neo-PAsv40 end Fwd
GAACACCACCTGACGGGAGAGGTGATAG	Rosa26 Right Rev
AAAGCCTGAACTCACCGC	Hygromycin Fwd3
CATCGGCGCAGCTATTTA	Hygromycin Rew3
AAGATCGGCTGTGGCATC	mouse Smad7 qPCR Fwd
CCAACAGCGTCCTGGAGT
ACGACATGAACGGCTGCT	mouse Id1 CDS qPCR Fwd
CAGCTGCAGGTCCCTGAT
AAGGACCGCACAGCAGTT	mouse CTGF cds qPCR Fwd
AACAGGCGCTCCACTCTG
CGCCCTGGCTATGGACTA	mouse Hey1 cds qPCR Fwd
GAGACCAGGCGAACGAGA
GAAGTCCAATGGGGATCTGA	mouse OSX/Sp7 qPCR Fwd-1
AGAATCCCTTTCCCTCTCCA
CCTTCATGTCCAAGCAGGA	mouse osteocalcin qPCR Fwd
GGCGGTCTTCAAGCCATAC
AGCTCACCAGACCCTGAGAA	mouse Sox9 qPCR Fwd
TCCCAGCAATCGTTACCTTC
TTTTCAAGGGTGCCAGTTTC	mouse PPARg2 qPCR Fwd-1
AATCCTTGGCCCTCTGAGAT
CCGGTCTCCTTCCAGGAT	mouse Runx2 qPCR Fwd
GGGAACTGCTGTGGCTTC
cagaagaagagacacccaagaga	mouse GAPDH promoter control
agggctctaagagaaagacctca
AAAGGGCACTGGAGGGGA	SV40 T antigen CDS Fwd-4
CTCACTGCGTTCCAGGCA	SV40 T antigen CDS Rev-4
agaagatctGAGGGCCTATTTCCCATGATTCC	U6 Fwd with BglII
acgacgcgtAAAAAAGCACCGACTCGGTGCCA	BsmI-sgRNA-PAM Rev w/ MluI
TGGCTACCCGTGATATTGCTG	G418/neo-PAsv40 end3 Fwd
acgACGCGTtcacacaaaaaaccaacacacagatg	G418/sv40PA Rev w/ MluI
cgc gtcgaccaccatgggc atg aaa aag cct gaa ctc acc gc	Hygro Fwd w/ kozak/Sal I
ACGCCATGTAGTGTATTGACCGATTCC	Hygro Mid Rev
